# Supplementary material for: Fast and High-Efficiency Synthesis of Capsanthin in Pepper by Transient Expression of Geminivirus
Source: Int J Mol Sci. 2023 Oct 9;24(19):15008. doi: 10.3390/ijms241915008 (PMC10573693; doi:10.3390/ijms241915008)
Supplement: Supplementary file 1 [file ijms-24-15008-s001.zip]

Archive with 1 entries (1 files):
- ijms-2629362-supplementary.pdf
